# Supplementary material for: A Decellularized Human Limbal Scaffold for Limbal Stem Cell Niche Reconstruction
Source: Int J Mol Sci. 2021 Sep 17;22(18):10067. doi: 10.3390/ijms221810067 (PMC8471675; doi:10.3390/ijms221810067)
Supplement: Supplementary file 1 [file ijms-22-10067-s001.zip]

Archive with 1 entries (1 files):
- ijms-1356480-supplementary.pdf
